# Supplementary material for: Public opinion on civil war in the USA as of mid-2024: findings from a nationally representative survey
Source: Inj Epidemiol. 2025 Jul 3;12:36. doi: 10.1186/s40621-025-00594-w (PMC12225159; doi:10.1186/s40621-025-00594-w)
Supplement: Supplementary file 2 — Additional file 2: Table 1. Beliefs and predictions regarding civil war in the USA Description of data: Data for manuscript table 1. [file 40621_2025_594_MOESM2_ESM.xlsx]

## Sheet: Table 1
Table 1. Beliefs and predictions regarding civil war in the USA
Query and Response	Unweighted n	Weighted % (95% CI)
How much do you agree or disagree with each of the following statements?
In the next few years, there will be civil war in the United States.
Do not agree	5292	62.0 (60.5, 63.4)
Somewhat agree	2343	29.2 (27.8, 30.5)
Strongly or very strongly agree	428	6.5 (5.7, 7.3)
The United States needs a civil war to set things right.
Do not agree	7128	85.0 (83.8, 86.1)
Somewhat agree	711	9.1 (8.2, 10.0)
Strongly or very strongly agree	232	3.6 (3.0, 4.2)
Suppose a civil war occurred and took the form of a RIGHT-wing anti-government insurgency. Which side would you most likely support?
Neither side	3894	53.7 (52.2, 55.1)
The government	3348	35.4 (34.0, 36.7)
The insurgency	759	8.0 (7.3, 8.8)
Suppose a civil war occurred and took the form of a LEFT-wing anti-government insurgency. Which side would you most likely support?
Neither side	4175	57.7 (56.2, 59.1)
The government	3337	32.6 (31.3, 34.0)
The insurgency	483	6.7 (5.9, 7.5)
If a civil war did occur, how likely would you be to do each of the following?
Leave the United States
Not likely	5456	60.6 (59.1, 62.0)
Somewhat likely	1808	24.8 (23.5, 26.1)
Very or extremely likely	805	12.4 (11.3, 13.4)
“Sit it out”: stay in the United States, without participating in the conflict
Not likely	1182	15.2 (14.1, 16.3)
Somewhat likely	2953	34.6 (33.2, 36.0)
Very or extremely likely	3912	47.9 (46.4, 49.3)
Participate in a non-combat role (examples: providing food and supplies, working as a mechanic or medic)
Not likely	2879	38.5 (37.0, 39.9)
Somewhat likely	3322	37.4 (35.9, 38.8)
Very or extremely likely	1823	21.5 (20.3, 22.7)
Participate as a combatant (someone who is fighting)
Not likely	6822	84.2 (83.1, 85.3)
Somewhat likely	900	9.4 (8.6, 10.3)
Very or extremely likely	307	3.7 (3.1, 4.3)
Kill a combatant from the opposing side
Not likely	7057	87.2 (86.2, 88.1)
Somewhat likely	678	6.7 (6.0, 7.4)
Very or extremely likely	286	3.4 (2.9, 4.0)
Kill a non-combatant from the opposing side
Not likely	7753	93.0 (92.2, 93.9)
Somewhat likely	176	2.9 (2.3, 3.5)
Very or extremely likely	85	1.2 (0.9, 1.5)
(Asked if response to "participate as a combatant" was "not likely.") Which of the following, if any, would make you “very likely” or “extremely likely” to participate in the fighting?
Members of your family urge you to be a combatant.	435	6.7 (5.8, 7.5)
Your friends urge you to be a combatant.	227	3.7 (3.1, 4.4)
A religious leader you respect urges people like you to be combatants.	216	3.4 (2.8, 4.1)
An elected official or other public figure you respect urges people like you to be combatants.	234	3.3 (2.7, 3.9)
A news or social media source you respect urges people like you to be combatants.	103	2.0 (1.5, 2.6)
(Asked if response to "participate as a combatant" was very or extremely likely.) Which of the following, if any, would make you “not likely” to participate in the fighting?
Members of your family urge you not to be a combatant.	132	44.5 (36.5, 52.6)
Your friends urge you not to be a combatant.	78	23.4 (16.7, 30.1)
A religious leader you respect urges people like you not to be combatants.	92	30.5 (23.0, 38.0)
An elected official or other public figure you respect urges people like you not to be combatants.	91	26.3 (19.4, 33.3)
A news or social media source you respect urges people like you not to be combatants.	62	23.6 (16.4, 30.8)
(Asked if responses to "participate as a combatant" AND "kill a combatant from the opposing side" were very or extremely likely.) Which of the following, if any, would make you “not likely” to participate in the fighting?
Members of your family urge you not to be a combatant.	73	40.3 (30.0, 50.5)
Your friends urge you not to be a combatant.	40	23.0 (13.6, 32.4)
A religious leader you respect urges people like you not to be combatants.	49	25.8 (16.3, 35.3)
An elected official or other public figure you respect urges people like you not to be combatants.	55	25.2 (16.3, 34.2)
A news or social media source you respect urges people like you not to be combatants.	37	25.3 (15.4, 35.2)
Refusals were not included in the table but were included in calculating weighted percentages.
Response options strongly agree and very strongly agree, and options very likely and extremely likely, were combined.
