# Supplementary material for: Public opinion on civil war in the USA as of mid-2024: findings from a nationally representative survey
Source: Inj Epidemiol. 2025 Jul 3;12:36. doi: 10.1186/s40621-025-00594-w (PMC12225159; doi:10.1186/s40621-025-00594-w)
Supplement: Supplementary file 3 — Additional file 3: Table 2. Relationship between expectations of and perceived need for civil war in the USA Description of data: Data for manuscript table 2. [file 40621_2025_594_MOESM3_ESM.xlsx]

## Sheet: Table 2
Table 2. Relationship between expectations of and perceived need for civil war in the USA
In the Next Few Years, There Will Be Civil War in the United States	The United States Needs a Civil War to Set Things Right
	Do Not Agree		Somewhat Agree		Strongly or Very Strongly Agree		Refused
	Unweighted n	Weighted % (95% CI)	Unweighted n	Weighted % (95% CI)	Unweighted n	Weighted % (95% CI)	Unweighted n	Weighted % (95% CI)
Do not agree	5154	97.2 (96.6, 97.8)	113	2.0 (1.6, 2.5)	18	0.5 (0.2, 0.8)	7	0.2 (0.0, 0.4)
Somewhat agree	1774	73.9 (71.3, 76.4)	502	22.2 (19.8, 24.6)	54	3.1 (2.1, 4.2)	13	0.8 (0.2, 1.4)
Strongly or very strongly agree	172	42.6 (36.2, 49.1)	94	20.8 (15.5, 26.0)	159	36.0 (29.7, 42.3)	3	0.6 (0.0, 1.4)
Refused	28	16.9 (9.4, 24.3)	2	1.6 (0.0, 3.8)	1	0.5 (0.0, 1.4)	91	81.1 (73.3, 88.9)
Response options strongly agree and very strongly agree were combined.
