# Supplementary material for: Public opinion on civil war in the USA as of mid-2024: findings from a nationally representative survey
Source: Inj Epidemiol. 2025 Jul 3;12:36. doi: 10.1186/s40621-025-00594-w (PMC12225159; doi:10.1186/s40621-025-00594-w)
Supplement: Supplementary file 4 — Additional file 4: Table 3. Summary of beliefs and predictions regarding civil war in the USA for subgroups of respondents Description of data: Data for manuscript table 3. [file 40621_2025_594_MOESM4_ESM.xlsx]

## Sheet: Table 3
Table 3. Summary of beliefs and predictions regarding civil war in the USA for subgroups of respondents
Characteristic	"In the next few years, there will be civil war in the United States."	"The United States needs a civil war to set things right."	Support RIGHT wing insurgency	Support LEFT wing insurgency	Participate as a combatant
	APD (95% CI; q-value)*	APD (95% CI; q-value)*	APD (95% CI; q-value)†	APD (95% CI; q-value)†	APD (95% CI; q-value)‡
Political party affiliation
Strong Democrat	-2.8 (-5.8, 0.2; 0.24)	-1.3 (-3.7, 1.0; 0.56)	0.3 (-1.8, 2.4; 0.92)	10.8 (7.9, 13.8; < 0.001)	-0.1 (-2.0, 1.7; 0.95)
Not very strong Democrat	-2.6 (-6.0, 0.8; 0.35)	-1.9 (-4.4, 0.6; 0.35)	0.9 (-1.5, 3.2; 0.78)	4.3 (1.7, 6.8; 0.01)	-1.1 (-3.1, 0.9; 0.59)
Independent/other	Referent	Referent	Referent	Referent	Referent
Not very strong Republican	-3.7 (-6.7, -0.7; 0.09)	-2.2 (-4.2, -0.2; 0.13)	7.2 (4.1, 10.3; < 0.001)	-0.1 (-2.1, 1.9; 0.97)	1.2 (-0.8, 3.2; 0.5)
Strong Republican	3.7 (0.1, 7.3; 0.17)	3.6 (0.8, 6.4; 0.08)	22.1 (18.7, 25.6; < 0.001)	3.4 (1.2, 5.6; 0.02)	5.5 (2.9, 8.0; < 0.001)
MAGA status
MAGA Republican	6.4 (3.5, 9.2; < 0.001)	6.7 (4.2, 9.2; < 0.001)	27.9 (24.2, 31.6; < 0.001)	-1.8 (-3.9, 0.3; 0.16)	8.0 (5.5, 10.6; < 0.001)
Other Republican	1.6 (-0.2, 3.5; 0.15)	1.5 (0.2, 2.7; 0.05)	8.9 (7.0, 10.9; < 0.001)	-5.5 (-7.1, -3.9; < 0.001)	1.9 (0.6, 3.1; 0.01)
Non-Republican, MAGA movement	20.0 (11.4, 28.7; < 0.001)	16.6 (8.6, 24.6; < 0.001)	8.1 (1.8, 14.3; 0.04)	2.6 (-4.7, 10.0; 0.58)	9.1 (2.1, 16.2; 0.04)
Non-Republican, not MAGA movement	Referent	Referent	Referent	Referent	Referent
Political ideology
Extremely liberal	-2.3 (-6.0, 1.4; 0.5)	-0.5 (-3.9, 3.0; 0.88)	-2.5 (-4.5, -0.5; 0.08)	21.7 (15.5, 27.9; < 0.001)	2.2 (-1.2, 5.7; 0.47)
Liberal	-2.9 (-5.2, -0.6; 0.08)	-1.2 (-2.8, 0.4; 0.42)	-1 (-3.0, 1.1; 0.62)	9.6 (6.5, 12.8; < 0.001)	1.0 (-0.8, 2.7; 0.53)
Slightly liberal	-2.6 (-5.3, 0.2; 0.28)	-0.8 (-2.8, 1.3; 0.68)	-1.3 (-3.4, 0.8; 0.5)	5.5 (2.1, 8.9; 0.01)	1.2 (-1.1, 3.5; 0.54)
Moderate/Middle of the Road	Referent	Referent	Referent	Referent	Referent
Slightly conservative	0.4 (-2.7, 3.5; 0.88)	1.1 (-1.4, 3.5; 0.65)	4.6 (2.1, 7.1; 0.003)	-0.4 (-2.4, 1.5; 0.86)	2.9 (0.5, 5.2; 0.09)
Conservative	1.4 (-1.1, 3.8; 0.53)	1.2 (-0.6, 2.9; 0.47)	15.7 (12.8, 18.7; < 0.001)	-0.2 (-1.7, 1.3; 0.88)	3.6 (1.9, 5.2; < 0.001)
Extremely conservative	6.5 (1.9, 11.0; 0.04)	10.6 (5.9, 15.3; < 0.001)	22.5 (16.9, 28.2; < 0.001)	2.7 (-0.5, 5.9; 0.33)	4.7 (1.3, 8.1; 0.04)
Beliefs about authoritarianism
Having a strong leader for America is more important than having a democracy.
Do not agree	Referent	Referent	Referent	Referent	Referent
Somewhat agree	2.5 (0.3, 4.7; 0.08)	2.4 (0.7, 4.0; 0.02)	3.9 (1.7, 6.1; 0.002)	-3.8 (-5.6, -1.9; < 0.001)	1.7 (-0.1, 3.4; 0.15)
Strongly or very strongly agree	14.2 (10.8, 17.5; < 0.001)	9.5 (6.8, 12.2; < 0.001)	8.0 (5.1, 10.9; < 0.001)	-0.8 (-3.1, 1.4; 0.63)	4.4 (2.3, 6.6; < 0.001)
We should suspend Congress for a few years so a strong leader can clean up the mess made by politicians in Washington.
Do not agree	Referent	Referent	Referent	Referent	Referent
Somewhat agree	2.9 (0.8, 5.1; 0.03)	2.5 (1.0, 4.0; 0.01)	1.9 (-0.3, 4.1; 0.23)	-1.8 (-3.8, 0.2; 0.23)	-0.3 (-1.8, 1.1; 0.73)
Strongly or very strongly agree	19.8 (16.1, 23.4; < 0.001)	14.0 (11.0, 17.1; < 0.001)	7.9 (4.9, 10.9; < 0.001)	0.3 (-2.1, 2.6; 0.9)	6.6 (4.2, 9.1; < 0.001)
Beliefs about race and ethnicity
Non-agreement	Referent	Referent	Referent	Referent	Referent
Weak agreement	-1.4 (-3.5, 0.6; 0.28)	0.4 (-0.4, 1.2; 0.44)	1.2 (-0.3, 2.8; 0.24)	-9.4 (-12.4, -6.5; <0.001)	0.1 (-1.0, 1.3; 0.85)
Moderate agreement	3.2 (0.9, 5.6; 0.02)	5.5 (3.9, 7.1; <0.001)	6.4 (4.4, 8.3; <0.001)	-12.3 (-15.1, -9.4; <0.001)	3.8 (2.2, 5.5; <0.001)
Strong agreement	7.5 (4.6, 10.3; <0.001)	7.6 (5.4, 9.7; <0.001)	20.5 (17.7, 23.3; <0.001)	-9.9 (-13.0, -6.8; <0.001)	6.1 (4.1, 8.1; <0.001)
Beliefs about violence to effect social change
Non-agreement	Referent	Referent	Referent	Referent	Referent
Weak agreement	2.9 (1.1, 4.6; 0.004)	0.7 (-0.1, 1.4; 0.14)	4.1 (2.5, 5.7; < 0.001)	2.6 (0.6, 4.5; 0.02)	1 (-0.1, 2.1; 0.12)
Moderate agreement	8.1 (5.4, 10.9; < 0.001)	7.2 (4.9, 9.5; < 0.001)	13.6 (10.8, 16.4; < 0.001)	3.0 (0.7, 5.2; 0.02)	6.3 (4.1, 8.5; < 0.001)
Strong agreement	23.7 (18.5, 29.0; < 0.001)	22.8 (17.8, 27.8; < 0.001)	27.9 (22.8, 33.0; < 0.001)	7.0 (2.9, 11.0; 0.003)	11.8 (8.1, 15.5; < 0.001)
Approval of organizations and movements
Non-approval	Referent	Referent	Referent	Referent	Referent
Weak approval	8.0 (3.6, 12.5; 0.003)	4.3 (1.5, 7.2; 0.01)	10.6 (6.7, 14.6; < 0.001)	-1.3 (-4.7, 2.2; 0.58)	5.4 (1.9, 8.9; 0.01)
Moderate approval	18.6 (8.7, 28.5; 0.002)	20.9 (10.9, 30.9; < 0.001)	19.6 (11.3, 27.9; < 0.001)	-7.3 (-11.3, -3.4; 0.002)	12.6 (4.8, 20.3; 0.01)
Strong approval	50.6 (32.6, 68.5; < 0.001)	47.6 (29.4, 65.8; < 0.001)	20.2 (7.0, 33.5; 0.01)	9.3 (-5.7, 24.4; 0.35)	34.2 (18.0, 50.4; < 0.001)
Firearm ownership
Non-owner, no firearms at home	Referent	Referent	Referent	Referent	Referent
Non-owner, firearms at home	-0.2 (-3.4, 3.1; 0.93)	-0.8 (-2.7, 1.2; 0.57)	1.7 (-1.5, 4.8; 0.5)	1.0 (-2.3, 4.3; 0.67)	1.2 (-1.0, 3.5; 0.49)
Owner	1.7 (0, 3.3; 0.16)	2.2 (0.8, 3.6; 0.01)	8.9 (6.9, 10.8; < 0.001)	0.6 (-0.9, 2.1; 0.57)	4.5 (3.0, 6.0; < 0.001)
Type(s) of firearm owned
Handgun only	Referent	Referent	Referent	Referent	Referent
Other	2.9 (-1.3, 7.2; 0.53)	-0.6 (-4.0, 2.8; 0.86)	-3.6 (-8.4, 1.2; 0.53)	-2.6 (-6.2, 1.0; 0.53)	1.7 (-1.7, 5.0; 0.7)
Other rifle	-2.1 (-4.9, 0.7; 0.53)	-1.9 (-4.5, 0.8; 0.53)	-1.3 (-5.5, 3.0; 0.83)	-1.8 (-5.1, 1.4; 0.62)	1.9 (-0.7, 4.6; 0.53)
Assault-type rifle	4.0 (0, 8.1; 0.43)	3.1 (-0.8, 7.1; 0.53)	5.4 (0.1, 10.8; 0.43)	-2.7 (-6.4, 1.0; 0.53)	7.4 (3.6, 11.2; 0.01)
Recency of firearm purchase
Purchases only 2019 or earlier	Referent	Referent	Referent	Referent	Referent
Purchases 2020 or later	3.8 (1.3, 6.3; 0.02)	2.5 (0.1, 4.8; 0.07)	6.6 (2.9, 10.2; 0.01)	1.9 (-0.6, 4.4; 0.21)	4.4 (1.7, 7.1; 0.01)
Carrying in public in the past year
Never or not often at all	Referent	Referent	Referent	Referent	Referent
Less than half, about half, or more than half the time	3.5 (0.2, 6.9; 0.1)	3.3 (0.2, 6.5; 0.1)	10.1 (5.0, 15.2; < 0.001)	1.1 (-2.3, 4.5; 0.62)	5.7 (1.7, 9.6; 0.03)
All or nearly all the time	6.7 (1.6, 11.8; 0.03)	5.2 (0.8, 9.6; 0.06)	17.0 (10.5, 23.5; < 0.001)	1.2 (-2.6, 5.0; 0.62)	10.6 (5.4, 15.8; < 0.001)
APD denotes adjusted prevalence difference.
* APDs are for the strongly or very strongly agree comparison
† APDs are for support for the insurgency (rather than the government or neither side)
‡ APDs are for the very or extremely likely option
Adjusted models include age, race and ethnicity, gender, education, income, Census division, and rurality. Q-values represent the probability that the given difference would be a false discovery; they represent the expected proportion of “false positives” that would be seen among the collection of all differences whose q-values were at or below the given q-value.
Detailed findings for subgroups are in Tables S3-S13 (see Supplement, Additional File 1).
