# Supplementary material for: Public opinion on civil war in the USA as of mid-2024: findings from a nationally representative survey
Source: Inj Epidemiol. 2025 Jul 3;12:36. doi: 10.1186/s40621-025-00594-w (PMC12225159; doi:10.1186/s40621-025-00594-w)
Supplement: Supplementary file 5 — Additional file 5: Table 4. Engagement in political violence and beliefs and predictions regarding civil war in the USA Description of data: Data for manuscript table 4 [file 40621_2025_594_MOESM5_ESM.xlsx]

## Sheet: Table 4
Table 4. Engagement in political violence and beliefs and predictions regarding civil war in the USA
Query and Response	Personal Willingness to Use Violence to Advance a Political Objective						Personal Willingness to Use Violence to Advance a Political Objective						Personal Willingness to Use Violence to Advance a Political Objective
	Damage Property						Threaten a Person						Kill a Person
	Not Willing		Somewhat Willing		Very/Completely Willing		Not Willing		Somewhat Willing		Very/Completely Willing		Not Willing		Somewhat Willing		Very/Completely Willing
	Unweighted n	Weighted % (95% CI)	Unweighted n	Weighted % (95% CI)	Unweighted n	Weighted % (95% CI)	Unweighted n	Weighted % (95% CI)	Unweighted n	Weighted % (95% CI)	Unweighted n	Weighted % (95% CI)	Unweighted n	Weighted % (95% CI)	Unweighted n	Weighted % (95% CI)	Unweighted n	Weighted % (95% CI)
How much do you agree or disagree with each of the following statements?†
In the next few years, there will be civil war in the United States.
Do not agree	3549	61.7 (59.9, 63.5)	318	53.5 (47.8, 59.3)	60	31.8 (22.8, 40.8)	3563	62.8 (61.1, 64.6)	311	46.1 (40.5, 51.7)	48	23.9 (15.6, 32.3)	3745	62.2 (60.5, 63.9)	135	34.9 (27.6, 42.2)	44	30.2 (19.9, 40.5)
Somewhat agree	1655	31.3 (29.6, 33.0)	200	34.0 (28.6, 39.5)	50	29.7 (20.3, 39.1)	1627	30.2 (28.6, 31.9)	237	41.7 (36.0, 47.4)	40	33.0 (22.4, 43.6)	1754	31.0 (29.3, 32.6)	109	43.1 (34.9, 51.4)	34	27.9 (16.9, 38.9)
Strongly or very strongly agree	260	5.9 (4.9, 6.8)	49	11.3 (7.1, 15.5)	61	38.2 (28.5, 47.8)	249	5.9 (4.9, 6.8)	63	11 (7.3, 14.8)	57	42.2 (31.5, 52.9)	273	5.8 (4.9, 6.8)	46	20 (13.3, 26.7)	49	41.9 (29.9, 53.9)
Adjusted prevalence difference (95% CI; q-value)*	Referent		4.3 (0.2, 8.5; 0.09)		29.6 (20.0, 39.2; < 0.001)		Referent		3.9 (0.1, 7.8; 0.1)		32.9 (22.1, 43.7; < 0.001)		Referent		11.6 (5.0, 18.1; 0.002)		33.6 (21.6, 45.6; < 0.001)
The United States needs a civil war to set things right.
Do not agree	4825	86.9 (85.6, 88.1)	447	72.3 (66.7, 77.8)	79	40.5 (30.9, 50.1)	4848	87.8 (86.6, 89)	435	65.8 (60.2, 71.5)	64	32.9 (23.4, 42.5)	5096	86.7 (85.5, 88.0)	179	50.2 (42.1, 58.4)	65	46.3 (34.5, 58.1)
Somewhat agree	509	9.0 (8.0, 10.0)	91	19.2 (14.4, 24)	40	25.2 (16.0, 34.4)	479	8.5 (7.5, 9.5)	124	22.6 (17.5, 27.6)	34	29.9 (19.4, 40.5)	545	9.5 (8.4, 10.5)	70	28.3 (20.7, 36.0)	24	19.0 (9.1, 29.0)
Strongly or very strongly agree	136	3.1 (2.4, 3.8)	28	6.9 (3.3, 10.6)	52	33.9 (24.6, 43.2)	119	2.7 (2.1, 3.4)	50	9.9 (6.2, 13.7)	47	36.3 (25.8, 46.7)	137	2.9 (2.3, 3.6)	40	18.3 (11.8, 24.9)	38	34.6 (22.7, 46.6)
Adjusted prevalence difference (95% CI; q-value)*	Referent		2.5 (-0.9, 6.0; 0.26)		28.3 (18.9, 37.7; < 0.001)		Referent		6.3 (2.6, 9.9; 0.003)		30.6 (20.4, 40.9; < 0.001)		Referent		13.4 (6.9, 19.9; < 0.001)		29.8 (18.1, 41.5; < 0.001)
Suppose a civil war occurred and took the form of a RIGHT-wing anti-government insurgency. Which side would you most likely support?
Neither side	2655	54.1 (52.3, 55.8)	232	44.3 (38.5, 50.1)	68	45.1 (35.1, 55.2)	2643	53.7 (51.9, 55.5)	250	44.8 (39.1, 50.5)	60	49.9 (39.1, 60.7)	2763	53.2 (51.4, 54.9)	133	49.6 (41.4, 57.7)	53	43.6 (31.7, 55.6)
The government	2186	34.7 (33.0, 36.3)	252	42.7 (37.1, 48.3)	69	41.3 (31.6, 51.0)	2217	35.9 (34.2, 37.6)	232	35.5 (30.2, 40.8)	53	33.7 (23.9, 43.6)	2358	35.9 (34.2, 37.5)	100	34 (26.3, 41.6)	46	37.8 (26.2, 49.5)
The insurgency	587	9.8 (8.7, 10.8)	86	11.9 (8.4, 15.3)	35	13.6 (7.5, 19.6)	543	8.9 (7.9, 9.9)	131	18.3 (14.0, 22.6)	34	16.4 (9.1, 23.6)	620	9.6 (8.6, 10.7)	59	15.2 (10.4, 20.0)	26	15.2 (7.4, 22.9)
Adjusted prevalence difference (95% CI; q-value)†	Referent		2.6 (-1.2, 6.4; 0.27)		4.3 (-2.1, 10.6; 0.27)		Referent		9.4 (5.0, 13.8; < 0.001)		8.4 (1.0, 15.9; 0.06)		Referent		6.2 (1.1, 11.3; 0.05)		5.9 (-2.2, 13.9; 0.28)
Suppose a civil war occurred and took the form of a LEFT-wing anti-government insurgency. Which side would you most likely support?
Neither side	2785	57 (55.3, 58.8)	287	54.6 (48.9, 60.3)	67	40.8 (30.9, 50.7)	2774	56.6 (54.8, 58.3)	299	54.9 (49.4, 60.5)	63	50.6 (39.9, 61.4)	2943	56.8 (55.1, 58.6)	134	49.4 (41.3, 57.6)	58	52.2 (40.2, 64.2)
The government	2333	35 (33.3, 36.6)	198	26.1 (21.4, 30.9)	70	38.7 (29.0, 48.3)	2291	34.5 (32.9, 36.2)	247	30.2 (25.4, 35.0)	58	35.5 (25.3, 45.6)	2416	33.7 (32.1, 35.3)	127	39.0 (31.2, 46.8)	54	38.5 (26.9, 50.2)
The insurgency	308	6.4 (5.5, 7.3)	82	17.9 (13.3, 22.5)	35	20.5 (12.8, 28.2)	335	7.4 (6.4, 8.4)	65	13.4 (9.3, 17.5)	25	13.6 (7.2, 20.0)	380	8.1 (7.1, 9.1)	30	10.1 (5.2, 15.1)	14	8.8 (2.8, 14.8)
Adjusted prevalence difference (95% CI; q-value)†	Referent		8.2 (3.8, 12.6; 0.001)		11.3 (3.8, 18.8; 0.01)		Referent		3.4 (-0.6, 7.5; 0.18)		3.7 (-3.3, 10.7; 0.42)		Referent		-0.5 (-5.1, 4.0; 0.95)		-0.8 (-7.5, 5.8; 0.95)
If a civil war did occur, how likely would you be to do each of the following?
Leave the United States
Not likely	3879	65.7 (63.9, 67.4)	310	45.7 (40.0, 51.4)	78	36.3 (26.9, 45.7)	3811	64.6 (62.8, 66.4)	382	51.7 (46.1, 57.4)	67	38.6 (28.0, 49.1)	3997	63.5 (61.8, 65.3)	191	50.3 (42.1, 58.5)	71	47.3 (35.4, 59.2)
Somewhat likely	1144	23.6 (22.0, 25.2)	184	35.2 (29.6, 40.7)	39	26.8 (17.9, 35.8)	1163	23.9 (22.3, 25.6)	168	32.6 (27.2, 38.0)	35	28.6 (18.7, 38.4)	1277	25.0 (23.4, 26.6)	64	27.9 (20.4, 35.4)	22	21.0 (11.1, 30.9)
Very or extremely likely	455	10.1 (9.0, 11.2)	76	18.4 (13.5, 23.3)	54	35.3 (25.8, 44.8)	476	10.8 (9.6, 12.0)	65	15.0 (10.6, 19.4)	44	31.2 (21.3, 41.1)	513	10.9 (9.7, 12.0)	37	20.5 (13.0, 28.1)	34	31.7 (20.1, 43.4)
Adjusted prevalence difference (95% CI; q-value)‡	Referent		5.2 (0.3, 10.0; 0.08)		23.6 (14.0, 33.2; < 0.001)		Referent		2.1 (-2.3, 6.5; 0.48)		17.7 (7.8, 27.6; 0.002)		Referent		7.1 (-0.1, 14.4; 0.13)		18.1 (7.0, 29.3; 0.005)
“Sit it out”: stay in the United States, without participating in the conflict
Not likely	775	14.0 (12.7, 15.3)	106	18.8 (14.3, 23.2)	46	21.8 (14.0, 29.5)	767	13.8 (12.5, 15.0)	119	19.8 (15.2, 24.4)	40	25.8 (15.9, 35.6)	808	13.8 (12.6, 15.1)	83	27.4 (20.0, 34.8)	33	21.8 (12.0, 31.6)
Somewhat likely	2017	35.4 (33.7, 37.1)	251	42.1 (36.4, 47.8)	60	31.4 (22.4, 40.4)	2010	36.1 (34.4, 37.9)	278	39.0 (33.6, 44.4)	36	22.6 (14.1, 31.1)	2155	36.0 (34.3, 37.7)	131	41.2 (33.3, 49.2)	38	27.9 (16.9, 38.8)
Very or extremely likely	2670	49.9 (48.1, 51.7)	213	38.4 (32.8, 44.0)	65	45.2 (35.2, 55.2)	2657	49.3 (47.5, 51.1)	218	40.6 (35.0, 46.2)	70	50.0 (39.1, 60.8)	2807	49.4 (47.7, 51.2)	78	30.1 (22.6, 37.6)	56	50.3 (38.3, 62.3)
Adjusted prevalence difference (95% CI; q-value)‡	Referent		-11.1 (-17.0, -5.1; 0.001)		-4.6 (-14.8, 5.6; 0.47)		Referent		-8.5 (-14.5, -2.6; 0.01)		0.5 (-10.5, 11.4; 0.93)		Referent		-18.8 (-26.8, -10.9; < 0.001)		1.0 (-11.0, 13.0; 0.97)
Participate in a non-combat role (examples: providing food and supplies, working as a mechanic or medic)
Not likely	1892	37.1 (35.3, 38.8)	138	27.3 (22.0, 32.7)	30	21.4 (12.6, 30.2)	1889	36.8 (35.0, 38.6)	137	27.0 (21.7, 32.4)	30	25.9 (15.5, 36.3)	1954	36.0 (34.3, 37.8)	74	28.6 (20.9, 36.3)	28	27.6 (16.3, 38.9)
Somewhat likely	2344	40.1 (38.4, 41.9)	267	45.9 (40.2, 51.6)	58	29.8 (21.1, 38.4)	2327	40.6 (38.9, 42.4)	292	43.4 (37.8, 48.9)	49	26.4 (17.8, 35.0)	2492	40.6 (38.9, 42.3)	130	44.9 (36.8, 53.1)	43	28.5 (18.3, 38.7)
Very or extremely likely	1214	21.8 (20.3, 23.3)	165	26.0 (21.2, 30.8)	83	47.2 (37.3, 57.2)	1207	21.6 (20.1, 23.0)	186	29 (23.9, 34.1)	66	45.3 (34.6, 56.0)	1315	22.5 (21.0, 23.9)	87	24.8 (18.4, 31.3)	56	43.9 (31.9, 55.8)
Adjusted prevalence difference (95% CI; q-value)‡	Referent		4.0 (-1.2, 9.1; 0.23)		24.7 (15.0, 34.4; < 0.001)		Referent		7.5 (2.3, 12.8; 0.01)		23.5 (13.1, 33.9; < 0.001)		Referent		2.3 (-4.4, 8.9; 0.68)		21.2 (10.0, 32.5; < 0.001)
Participate as a combatant (someone who is fighting)
Not likely	4669	87.0 (85.8, 88.2)	375	68.0 (62.7, 73.3)	65	38.4 (28.7, 48.1)	4694	87.6 (86.5, 88.8)	357	62.0 (56.6, 67.5)	53	35.0 (24.5, 45.5)	4944	86.8 (85.7, 88.0)	109	38.9 (30.8, 46.9)	48	45.7 (33.6, 57.9)
Somewhat likely	606	9.3 (8.3, 10.3)	141	20.6 (16.2, 24.9)	51	30.1 (20.9, 39.3)	568	8.7 (7.7, 9.7)	189	27.6 (22.7, 32.5)	39	25.2 (16.0, 34.4)	643	9.5 (8.5, 10.5)	125	37.3 (29.6, 45.0)	27	21.0 (11.6, 30.4)
Very or extremely likely	180	2.8 (2.3, 3.4)	52	10.4 (6.6, 14.2)	54	29.7 (20.7, 38.6)	164	2.8 (2.2, 3.4)	68	9.7 (6.3, 13.0)	53	37.4 (27.0, 47.7)	177	2.8 (2.2, 3.4)	57	22.4 (15.4, 29.4)	52	33.3 (22.5, 44.1)
Adjusted prevalence difference (95% CI; q-value)‡	Referent		6.8 (3.2, 10.3; < 0.001)		25.7 (16.8, 34.6; < 0.001)		Referent		6.3 (3.2, 9.4; < 0.001)		33.6 (23.3, 43.9; < 0.001)		Referent		18.5 (11.7, 25.4; < 0.001)		28.5 (18.3, 38.8; < 0.001)
Kill a combatant from the opposing side
Not likely	4854	90.3 (89.3, 91.3)	382	70.4 (65.3, 75.6)	68	41.6 (31.7, 51.6)	4872	90.9 (90.0, 91.9)	374	64.4 (59.1, 69.8)	52	38.2 (27.4, 49.0)	5141	90.5 (89.5, 91.5)	111	38.7 (30.6, 46.8)	42	41.9 (29.7, 54.2)
Somewhat likely	434	6.3 (5.5, 7.1)	132	16.5 (12.9, 20.1)	48	26.4 (17.8, 34.9)	403	5.6 (4.9, 6.3)	170	22.7 (18.4, 27.0)	39	26.6 (17.1, 36.1)	465	6.1 (5.4, 6.9)	118	34.7 (27.5, 42.0)	28	24.1 (13.9, 34.4)
Very or extremely likely	161	2.4 (1.9, 2.9)	55	12.1 (7.8, 16.4)	54	30.0 (21.0, 38.9)	147	2.4 (1.9, 3.0)	70	12.1 (8.0, 16.2)	53	32.3 (22.7, 41.9)	151	2.4 (1.8, 3.0)	63	25.3 (17.7, 32.8)	57	33.9 (23.4, 44.5)
Adjusted prevalence difference (95% CI; q-value)‡	Referent		9.5 (5.6, 13.4; < 0.001)		27.1 (18.3, 35.9; < 0.001)		Referent		9.4 (5.6, 13.2; < 0.001)		29.6 (19.9, 39.3; < 0.001)		Referent		22.4 (15.1, 29.7; < 0.001)		30.3 (19.9, 40.6; < 0.001)
Kill a non-combatant from the opposing side
Not likely	5340	96.9 (96.3, 97.5)	488	80.2 (75.2, 85.2)	113	59.4 (49.5, 69.3)	5314	96.8 (96.1, 97.5)	537	82.0 (77.3, 86.8)	82	50.1 (39.3, 60.9)	5639	96.6 (96.0, 97.3)	219	65.5 (57.4, 73.6)	73	52.0 (40.0, 64.1)
Somewhat likely	77	1.5 (1.0, 2.0)	57	14.3 (9.6, 19.0)	25	18.7 (10.6, 26.7)	74	1.6 (1.1, 2.1)	57	13.2 (8.8, 17.6)	28	23.9 (14.5, 33.3)	83	1.7 (1.2, 2.3)	57	27.8 (19.8, 35.7)	19	18.7 (8.3, 29.1)
Very or extremely likely	29	0.4 (0.2, 0.6)	21	4.3 (2.0, 6.5)	32	20.0 (11.9, 28.1)	29	0.4 (0.2, 0.7)	20	4.0 (1.8, 6.3)	33	22.5 (13.6, 31.3)	30	0.5 (0.2, 0.7)	15	5.0 (2.0, 8.0)	35	29.3 (18.4, 40.2)
Adjusted prevalence difference (95% CI; q-value)‡	Referent		3.8 (1.6, 5.9; 0.002)		19.7 (11.7, 27.7; < 0.001)		Referent		3.6 (1.4, 5.8; 0.004)		22.1 (13.2, 31.0; < 0.001)		Referent		4.2 (1.1, 7.2; 0.02)		28.4 (17.8, 39.1; < 0.001)
* Adjusted prevalence differences are for the strongly or very strongly agree comparison
† Adjusted prevalence differences are for support for the insurgency (rather than the government or neither side)
‡ Adjusted prevalence differences are for the very or extremely likely option
Adjusted models include age, race and ethnicity, gender, education, income, Census division, and rurality. Q-values represent the probability that the given difference would be a false discovery; they represent the expected proportion of “false positives” that would be seen among the collection of all differences whose q-values were at or below the given q-value.
Refusals were not included in the table but were included in calculating weighted percentages.
