# Supplementary material for: Public opinion on civil war in the USA as of mid-2024: findings from a nationally representative survey
Source: Inj Epidemiol. 2025 Jul 3;12:36. doi: 10.1186/s40621-025-00594-w (PMC12225159; doi:10.1186/s40621-025-00594-w)
Supplement: Supplementary file 6 — Additional file 6: Table 5. Firearm possession and use and beliefs and predictions regarding civil war in the USA Description of data: Data for manuscript table 5 [file 40621_2025_594_MOESM6_ESM.xlsx]

## Sheet: Table 5
Table 5. Firearm possession and use and beliefs and predictions regarding civil war in the USA
Query and Response	Anticipated Future Firearm Use When Political Violence Is Justified						Anticipated Future Firearm Use When Political Violence Is Justified						Anticipated Future Firearm Use When Political Violence Is Justified
	I Will Be Armed with a Gun						I Will Carry a Gun Openly, So That People Know I Am Armed						I Will Shoot Someone with a Gun
	Not LIkely		Somewhat LIkely		Very/Extremely Likely		Not LIkely		Somewhat LIkely		Very/Extremely Likely		Not LIkely		Somewhat LIkely		Very/Extremely Likely
	Unweighted n	Weighted % (95% CI)	Unweighted n	Weighted % (95% CI)	Unweighted n	Weighted % (95% CI)	Unweighted n	Weighted % (95% CI)	Unweighted n	Weighted % (95% CI)	Unweighted n	Weighted % (95% CI)	Unweighted n	Weighted % (95% CI)	Unweighted n	Weighted % (95% CI)	Unweighted n	Weighted % (95% CI)
How much do you agree or disagree with each of the following statements?†
In the next few years, there will be civil war in the United States.
Do not agree	4288	67.8 (66.2, 69.4)	533	44.3 (40.0, 48.6)	421	42.3 (37.6, 47.0)	4849	66.5 (65.0, 68.0)	259	34.2 (29.0, 39.4)	135	36.2 (28.7, 43.8)	5135	64.6 (63.1, 66.1)	78	22.4 (15.5, 29.2)	29	27.6 (15.1, 40.1)
Somewhat agree	1586	26.7 (25.2, 28.2)	409	44.1 (39.7, 48.6)	323	35.6 (31.0, 40.1)	1895	27.5 (26.0, 28.9)	283	50.7 (44.9, 56.5)	138	35.0 (27.7, 42.2)	2166	28.8 (27.4, 30.2)	122	52.3 (43.2, 61.3)	32	29.0 (16.8, 41.2)
Strongly or very strongly agree	212	4.4 (3.6, 5.1)	66	10.4 (7.2, 13.6)	145	20.9 (16.7, 25.0)	276	4.9 (4.2, 5.7)	55	13.2 (8.9, 17.5)	92	28.2 (21.0, 35.3)	339	5.4 (4.7, 6.2)	41	22.5 (14.3, 30.7)	44	41.8 (28.3, 55.3)
Adjusted prevalence difference (95% CI; q-value)*	Referent		5.1 (1.9, 8.4; 0.01)		15.6 (11.4, 19.7; < 0.001)		Referent		6.8 (2.5, 11.1; 0.01)		21.1 (13.9, 28.3; < 0.001)		Referent		15.5 (7.1, 23.8; 0.001)		33.5 (19.7, 47.4; < 0.001)
The United States needs a civil war to set things right.
Do not agree	5655	91.1 (90.1, 92.1)	783	69.4 (65.1, 73.8)	617	63.6 (58.8, 68.3)	6433	89.8 (88.8, 90.9)	420	60.9 (55.1, 66.8)	204	52.7 (44.9, 60.4)	6867	88.1 (87.1, 89.1)	145	47.4 (38.4, 56.4)	47	41.2 (27.9, 54.5)
Somewhat agree	349	6.2 (5.3, 7.1)	178	21.4 (17.5, 25.3)	173	19.0 (15.3, 22.7)	468	7.0 (6.2, 7.9)	140	27.3 (21.9, 32.7)	89	20.2 (14.2, 26.1)	608	8.2 (7.3, 9.1)	68	31.1 (22.5, 39.7)	25	21.0 (10.1, 31.8)
Strongly or very strongly agree	88	1.7 (1.2, 2.1)	43	7.2 (4.4, 10.0)	99	16.1 (12.1, 20.1)	120	1.9 (1.5, 2.4)	38	10.1 (6.3, 14.0)	72	26.5 (19.3, 33.8)	170	2.6 (2.1, 3.1)	28	18.7 (11.0, 26.4)	33	36.2 (22.6, 49.9)
Adjusted prevalence difference (95% CI; q-value)*	Referent		5.3 (2.6, 8.0; < 0.001)		13.8 (9.9, 17.7; < 0.001)		Referent		7.3 (3.5, 11.0; < 0.001)		23.5 (16.4, 30.6; < 0.001)		Referent		15.5 (7.7, 23.3; < 0.001)		32.5 (18.9, 46.1; < 0.001)
Suppose a civil war occurred and took the form of a RIGHT-wing anti-government insurgency. Which side would you most likely support?
Neither side	2934	54.7 (53.1, 56.4)	490	52.5 (48.1, 56.9)	425	51.6 (46.8, 56.4)	3365	54.0 (52.4, 55.5)	307	54.9 (49.2, 60.7)	175	55.2 (47.5, 62.8)	3695	54.5 (53.0, 56.0)	108	48.3 (39.2, 57.4)	48	47.7 (34.0, 61.3)
The government	2767	38.7 (37.1, 40.3)	331	28.1 (24.3, 32.0)	241	24.1 (20.0, 28.1)	3096	37.9 (36.4, 39.4)	157	23.2 (18.6, 27.9)	87	22.8 (16.0, 29.6)	3215	36.2 (34.8, 37.6)	84	31.9 (23.8, 40.0)	39	39.0 (25.3, 52.6)
The insurgency	351	5.0 (4.3, 5.7)	178	16.9 (13.5, 20.2)	221	22.9 (19.0, 26.8)	520	6.6 (5.8, 7.3)	132	19.3 (14.9, 23.7)	98	19.2 (13.8, 24.6)	685	7.7 (6.9, 8.5)	50	18.5 (11.6, 25.3)	17	8.4 (2.7, 14.1)
Adjusted prevalence difference (95% CI; q-value)†	Referent		12.1 (8.6, 15.5; < 0.001)		17.9 (13.9, 21.8; < 0.001)		Referent		12.8 (8.2, 17.3; < 0.001)		13.2 (7.7, 18.7; < 0.001)		Referent		11.3 (4.4, 18.3; 0.004)		1.8 (-4.4, 8.1; 0.73)
Suppose a civil war occurred and took the form of a LEFT-wing anti-government insurgency. Which side would you most likely support?
Neither side	3166	58.8 (57.2, 60.4)	513	55.9 (51.5, 60.2)	450	56.3 (51.6, 61.0)	3616	58.1 (56.6, 59.6)	325	57.9 (52.2, 63.5)	184	59.2 (51.7, 66.7)	3974	58.8 (57.3, 60.2)	107	46.9 (37.8, 56.0)	52	50.5 (36.9, 64.2)
The government	2554	33.2 (31.7, 34.7)	410	33.4 (29.3, 37.5)	357	32.6 (28.3, 36.9)	2954	33.6 (32.2, 35.0)	231	31.6 (26.4, 36.9)	136	28.6 (21.9, 35.3)	3170	32.8 (31.5, 34.2)	110	40.8 (31.8, 49.7)	40	34.3 (21.2, 47.3)
The insurgency	324	6.3 (5.4, 7.1)	77	8.5 (6.1, 11.0)	78	9.5 (6.6, 12.3)	403	6.6 (5.8, 7.4)	37	6.6 (4.0, 9.3)	41	10.8 (6.1, 15.5)	447	6.6 (5.8, 7.4)	20	8.5 (4.2, 12.7)	13	14.0 (3.6, 24.3)
Adjusted prevalence difference (95% CI; q-value)†	Referent		1.9 (-0.7, 4.4; 0.21)		2.9 (-0.1, 5.9; 0.12)		Referent		-0.1 (-3.1, 3.0; 0.96)		3.5 (-1.0, 7.9; 0.23)		Referent		1.9 (-2.9, 6.6; 0.66)		5.8 (-3.1, 14.8; 0.43)
If a civil war did occur, how likely would you be to do each of the following?
Leave the United States
Not likely	4078	61.3 (59.7, 63.0)	684	59.5 (55.1, 63.9)	644	64.0 (59.2, 68.7)	4753	61.7 (60.2, 63.3)	404	59.8 (54.0, 65.5)	250	57.3 (49.5, 65.1)	5201	62.0 (60.5, 63.6)	163	55.3 (46.2, 64.4)	42	28.9 (16.8, 41.0)
Somewhat likely	1419	25.6 (24.0, 27.1)	236	27.2 (23.3, 31.2)	147	19.6 (15.5, 23.6)	1611	25.4 (24.0, 26.9)	145	26.9 (21.6, 32.1)	46	17.4 (11.2, 23.7)	1729	25.1 (23.7, 26.4)	54	30.0 (21.4, 38.6)	22	23.9 (13.1, 34.7)
Very or extremely likely	601	12.2 (11.1, 13.4)	96	12.9 (9.5, 16.3)	103	15.7 (12.0, 19.5)	677	12 (10.9, 13.1)	53	12.2 (8.3, 16.2)	70	24.7 (17.7, 31.7)	733	12.0 (10.9, 13.0)	25	12.8 (6.6, 19.0)	42	46.4 (32.6, 60.1)
Adjusted prevalence difference (95% CI; q-value)‡	Referent		-0.2 (-3.7, 3.3; 0.93)		3.0 (-0.9, 6.9; 0.21)		Referent		-0.2 (-4.3, 3.8; 0.95)		11.6 (4.8, 18.4; 0.003)		Referent		-0.6 (-7.3, 6.1; 0.87)		31.5 (18.1, 44.8; < 0.001)
“Sit it out”: stay in the United States, without participating in the conflict
Not likely	804	14.4 (13.2, 15.7)	159	17.3 (13.7, 20.8)	206	20.8 (17.1, 24.6)	974	14.8 (13.6, 16.0)	93	17.0 (12.2, 21.8)	103	23.6 (17.3, 29.9)	1081	15.0 (13.9, 16.2)	63	22.2 (14.3, 30.0)	25	18.5 (7.6, 29.4)
Somewhat likely	2128	33.9 (32.3, 35.5)	475	45.6 (41.3, 50.0)	331	32.6 (28.2, 36.9)	2519	34.6 (33.1, 36.0)	292	45.3 (39.5, 51.0)	122	29.9 (22.8, 37.1)	2797	35.0 (33.5, 36.4)	106	41.6 (32.8, 50.4)	32	31.0 (17.8, 44.1)
Very or extremely likely	3154	50.7 (49.0, 52.4)	379	36.6 (32.4, 40.8)	354	45.6 (40.8, 50.4)	3531	49.7 (48.1, 51.2)	216	36.6 (31.0, 42.1)	139	45.7 (37.9, 53.5)	3765	49.0 (47.5, 50.5)	73	35.0 (26.2, 43.7)	49	49.7 (36.1, 63.4)
Adjusted prevalence difference (95% CI; q-value)‡	Referent		-14.1 (-18.6, -9.5; < 0.001)		-4.9 (-10.1, 0.3; 0.13)		Referent		-12.6 (-18.3, -6.8; < 0.001)		-3.3 (-11.3, 4.7; 0.55)		Referent		-13.6 (-22.5, -4.7; 0.01)		2.8 (-10.9, 16.5; 0.77)
Participate in a non-combat role (examples: providing food and supplies, working as a mechanic or medic)
Not likely	2339	41.4 (39.8, 43.1)	278	30.5 (26.3, 34.7)	242	28.9 (24.5, 33.3)	2622	40.2 (38.7, 41.8)	140	30.8 (25.1, 36.6)	96	28.8 (21.5, 36.0)	2788	39.8 (38.3, 41.3)	52	21.7 (14.3, 29.1)	21	23.7 (11.4, 36.0)
Somewhat likely	2458	37.5 (35.9, 39.1)	482	43.0 (38.7, 47.3)	357	35.3 (30.8, 39.7)	2865	38.0 (36.4, 39.5)	311	42.9 (37.3, 48.5)	122	29.6 (22.7, 36.6)	3145	37.7 (36.2, 39.1)	121	47.5 (38.5, 56.6)	31	30.2 (17.9, 42.5)
Very or extremely likely	1271	19.8 (18.4, 21.1)	252	25.9 (22.0, 29.8)	292	34.7 (30.1, 39.3)	1517	20.5 (19.3, 21.8)	151	25.1 (20.1, 30.1)	147	40.9 (33.3, 48.6)	1690	21.1 (19.9, 22.3)	70	29.5 (21.1, 38.0)	54	45.3 (31.7, 58.8)
Adjusted prevalence difference (95% CI; q-value)‡	Referent		6.8 (2.7, 10.8; 0.003)		15.4 (10.6, 20.1; < 0.001)		Referent		5.3 (0.3, 10.2; 0.08)		20.5 (12.9, 28.1; < 0.001)		Referent		9.2 (1.0, 17.5; 0.08)		24.3 (10.7, 37.9; 0.002)
Participate as a combatant (someone who is fighting)
Not likely	5559	91.6 (90.7, 92.5)	723	69.2 (65.0, 73.4)	505	55.7 (50.9, 60.4)	6215	89.3 (88.4, 90.3)	394	63.0 (57.4, 68.6)	178	50.9 (43.2, 58.7)	6663	88.0 (87.1, 89.0)	94	38.8 (29.8, 47.9)	32	34.3 (20.6, 48.0)
Somewhat likely	415	5.8 (5.0, 6.5)	235	22.3 (18.7, 26.0)	242	25.6 (21.6, 29.6)	628	7.4 (6.6, 8.2)	164	27.9 (22.6, 33.1)	99	21.3 (15.6, 27.0)	759	8.2 (7.4, 9.1)	112	42.1 (33.3, 50.9)	20	19.2 (9.1, 29.3)
Very or extremely likely	106	1.5 (1.1, 2.0)	54	7.8 (5.0, 10.5)	144	17.7 (14.0, 21.4)	173	2.2 (1.7, 2.7)	44	8.0 (5.0, 11.1)	87	27.0 (19.9, 34.0)	214	2.6 (2.1, 3.1)	37	17.8 (10.9, 24.7)	53	45.3 (31.8, 58.8)
Adjusted prevalence difference (95% CI; q-value)‡	Referent		6.0 (3.4, 8.7; < 0.001)		15.6 (12.0, 19.2; < 0.001)		Referent		5.4 (2.4, 8.4; 0.001)		23.5 (16.8, 30.1; < 0.001)		Referent		14.6 (7.7, 21.4; < 0.001)		41.3 (28.3, 54.4; < 0.001)
Kill a combatant from the opposing side
Not likely	5732	94.5 (93.7, 95.2)	759	72.7 (68.6, 76.7)	530	59.4 (54.8, 64.1)	6416	92.4 (91.6, 93.2)	419	67.1 (61.7, 72.6)	186	51.6 (43.9, 59.3)	6907	91.3 (90.5, 92.1)	90	38.3 (29.3, 47.3)	25	30.5 (16.8, 44.2)
Somewhat likely	265	3.4 (2.8, 4.0)	190	18.4 (15.1, 21.7)	217	21.2 (17.7, 24.8)	449	4.9 (4.3, 5.5)	128	21.9 (17.1, 26.6)	94	19.6 (14.4, 24.9)	548	5.5 (4.9, 6.2)	100	36.7 (28.3, 45.1)	24	21.0 (11.2, 30.8)
Very or extremely likely	76	1.0 (0.7, 1.2)	62	8.3 (5.3, 11.2)	144	18.3 (14.5, 22.1)	146	1.6 (1.3, 2.0)	51	9.4 (5.9, 13.0)	85	28.1 (20.9, 35.4)	172	1.9 (1.5, 2.3)	53	23.8 (15.9, 31.7)	57	47.7 (34.1, 61.3)
Adjusted prevalence difference (95% CI; q-value)‡	Referent		7.2 (4.4, 10.0; < 0.001)		16.8 (13.1, 20.5; < 0.001)		Referent		7.6 (4.0, 11.1; < 0.001)		25.5 (18.6, 32.4; < 0.001)		Referent		21.6 (13.8, 29.4; < 0.001)		45.4 (32.0, 58.7; < 0.001)
Kill a non-combatant from the opposing side
Not likely	5997	97.3 (96.6, 97.9)	934	86.4 (82.8, 90.0)	777	81.7 (77.8, 85.7)	6894	96.9 (96.3, 97.5)	533	82.6 (77.9, 87.3)	283	68.7 (61.2, 76.2)	7479	96.5 (95.9, 97.1)	179	63.7 (54.8, 72.6)	51	38.4 (25.6, 51.3)
Somewhat likely	53	1.1 (0.7, 1.5)	61	10.3 (7.0, 13.5)	60	9.3 (6.1, 12.5)	84	1.4 (1.0, 1.9)	48	11.9 (7.9, 16.0)	40	15.6 (9.1, 22.1)	106	1.7 (1.2, 2.2)	43	24.4 (16.3, 32.5)	25	30.0 (16.3, 43.7)
Very or extremely likely	17	0.3 (0.1, 0.4)	16	2.6 (0.9, 4.2)	52	7.6 (5.1, 10.2)	26	0.3 (0.1, 0.4)	18	4.0 (1.7, 6.3)	41	14.6 (9.2, 20.0)	33	0.4 (0.2, 0.5)	21	10.7 (5.2, 16.1)	30	30.7 (18.4, 43.0)
Adjusted prevalence difference (95% CI; q-value)‡	Referent		2.2 (0.6, 3.9; 0.02)		7.2 (4.6, 9.8; < 0.001)		Referent		3.7 (1.3, 6.0; 0.01)		14.0 (8.7, 19.3; < 0.001)		Referent		10.0 (4.4, 15.6; 0.002)		30.2 (18.1, 42.4; < 0.001)
* Adjusted prevalence differences are for the strongly or very strongly agree comparison
† Adjusted prevalence differences are for support for the insurgency (rather than the government or neither side)
‡ Adjusted prevalence differences are for the very or extremely likely option
Adjusted models include age, race and ethnicity, gender, education, income, Census division, and rurality. Q-values represent the probability that the given difference would be a false discovery; they represent the expected proportion of “false positives” that would be seen among the collection of all differences whose q-values were at or below the given q-value.
Refusals were not included in the table but were included in calculating weighted percentages.
